# Supplementary material for: Employee Management in Dairy Farms Associated with Bulk Tank Somatic Cell Count and New Mastitis Infection Risk
Source: Vet Sci. 2024 Dec 13;11(12):646. doi: 10.3390/vetsci11120646 (PMC11680100; doi:10.3390/vetsci11120646)
Supplement: Supplementary file 1 [file vetsci-11-00646-s001.zip]

Archive with 1 entries (1 files):
- vetsci-3309963-supplementary.pdf
